# Supplementary material for: Klotho exerts protection in chronic kidney disease associated with regulating inflammatory response and lipid metabolism
Source: Cell Biosci. 2024 Apr 7;14:46. doi: 10.1186/s13578-024-01226-4 (PMC11000353; doi:10.1186/s13578-024-01226-4)
Supplement: Supplementary file 1 — Additional file 1: Table S1. PCR primer design. Table S2. The association of Klotho with inflammatory biomarkers, lipid biomarkers and renal function in general population. Table S3. The association of Klotho with inflammatory biomarkers, lipid biomarkers and renal function in CKD population. Table S4. Mediation effects of inflammation and lipid biomarkers on the association of Klotho with renal function in general population. Table S5. Mediation effects of inflammation and lipid biomarkers on the association of Klotho with renal function in CKD population. [file 13578_2024_1226_MOESM1_ESM.zip]

Archive with 6 entries (5 files):
- Additional 2/
- Additional 2/Table S1.docx
- Additional 2/Table S2.docx
- Additional 2/Table S3.docx
- Additional 2/Table S4.docx
- Additional 2/Table S5.docx
